# Supplementary material for: Perceptions of the determinants of health across income and urbanicity levels in eight countries
Source: Commun Med (Lond). 2024 Jun 6;4:107. doi: 10.1038/s43856-024-00493-z (PMC11156846; doi:10.1038/s43856-024-00493-z)
Supplement: Supplementary file 3 — Supplementary Data 1 [file 43856_2024_493_MOESM3_ESM.xlsx]

## Sheet: Fig. 1
top3

## Sheet: Fig. 2
top3

## Sheet: Fig. 3
top3

## Sheet: Fig. 4
top3
